# Supplementary material for: Transcriptional response of honey bee (Apis mellifera) to differential nutritional status and Nosema infection
Source: BMC Genomics. 2018 Aug 22;19:628. doi: 10.1186/s12864-018-5007-0 (PMC6106827; doi:10.1186/s12864-018-5007-0)
Supplement: Supplementary file 1 — Table S1. Subset of genes responsive to nutrition quality with or without Nosema. List of a select number of genes differentially regulated in at least 2 diet treatments in infected or healthy bees. Genes were chosen based on known function or Drosophila ortholog. (XLSX 48 kb) [file 12864_2018_5007_MOESM1_ESM.xlsx]

## Sheet: Sheet1
	Table S1 Subset of genes responsive to nutrition quality with or without Nosema
	Gene	Symbol	Description
	GB40072	LOC410039	cysteine desulfurase-like protein
	GB40077	LOC726040	probable 4-coumarate--CoA ligase 3-like
	GB40140	Piezo	mechanically-gated ion channel activity
	GB40203	CT-SOD	copper transporter superoxide dismutase
	GB40318	LOC725906	transcription initiation factor TFIID subunit 3-like
	GB40355	LOC413184	coiled-coil domain-containing protein 94-like
	GB40381	LOC725438	protein I'm not dead yet-like
	GB40398	beta3GalTII	galactosyltransferase II
	GB40459	LOC552596	peroxisome assembly protein 12-like
	GB40507	NOL10	nucleolar protein 10
	GB40619	TpnCIIIa	troponin C type IIIa
	GB40926		serine-type endopeptidase activity
	GB41127	LOC726871	synaptic vesicle glycoprotein 2C-like
	GB41199	Ercc1	DNA excision repair protein ERCC-1
	GB41361	LOC724654	cytochrome b5 type B-like
	GB41641	LOC727254	phospholipase D6-like
	GB41827	LOC726513	ATP-binding cassette sub-family G member 5-like
	GB41922	LOC552239; AME.923	proton-coupled folate transporter-like
	GB42177	LOC100578334	transcription factor 21-like
	GB42188	LOC726544	serine/threonine-protein phosphatase 4 regulatory subunit 1-like
	GB42324	LOC552181	methyltransferase-like protein 10-like
	GB42477	CSAT	GTP binding; GTPase activity
	GB42550	LOC100577026	MOSC domain-containing protein 1, mitochondrial-like
	GB42600	LOC411320	serine/threonine/tyrosine-interacting protein-like
	GB42620	LOC100578512	hydrocephalus-inducing protein-like
	GB42634	LOC410062	mitochondrial folate transporter/carrier-like
	GB42682	LOC100577358	UPF0470 protein CG17669-like
	GB42690	Alr	augmenter of liver regeneration
	GB42758	LOC724315	forkhead domain 59A ortholog
	GB42800	LOC727028	protein takeout-like
	GB42897	LOC725302	h2.0-like homeobox protein-like
	GB43104	LOC100577449	PMS1 protein homolog 1-like
	GB43211	LOC724878	GalNAc-4-sulfotransferase
	GB43225	Picot	inorganic phosphate cotransporter-like protein
	GB43407	disco-r	metal ion binding; sequence-specific DNA binding transcription factor activity
	GB43441	kinesin-2B	ATP binding; microtubule binding; microtubule motor activity
	GB43697	MED16	mediator of RNA polymerase II transcription subunit 16
	GB43722	Nox	NADPH oxidase
	GB43826	LOC409064	sugar transporter SWEET1-like
	GB44014	Gr10	gustatory receptor 10
	GB44060	LOC10057801	uncharacterized protein KIAA0562-like; glutamate binding; glycine binding; thienylcyclohexylpiperidine binding
	GB44112	Melt	melittin
	GB44155	LOC725434	slit homolog 2 protein-like
	GB44366	Trh	tryptophan hydroxylase
	GB44440	Bili; CPSF160	band4.1 inhibitor LRP interactor
	GB44485	LOC408845	protein unc-79 homolog
	GB44493	LOC551758	glucosinolate sulphatase
	GB44516	Ext2	acetylglucosaminyltransferase activity;
	GB44548	Dcr-1	endoribonuclease Dicer-1
	GB44774	CG9510	argininosuccinate lyase activity
	GB44824	Crzr	corazonin receptor
	GB44925	LOC100576286	ERI1 exoribonuclease 3-like
	GB44960	LOC552715; ARPC4	u5 small nuclear ribonucleoprotein 40 kDa protein-like
	GB44976	Vri	vrille
	GB44984	CG3436	poly(A) RNA binding
	GB44993	LOC410336	dipeptidyl aminopeptidase-like protein 6-like
	GB45029	CG17684	dipeptidyl-peptidase activity; serine-type peptidase activity
	GB45040	LOC410326	metal ion binding; sequence-specific DNA binding RNA polymerase II transcription factor activity
	GB45191	Gdch	glutaryl-CoA dehydrogenase, mitochondrial
	GB45258	Idh	isocitrate dehydrogenase
	GB45282	LOC411554	Williams-Beuren syndrome chromosomal region 16 protein homolog
	GB45318	Cda4	chitin deacetylase-like 4
	GB45547	wgn	wengen
	GB45573	LOC100576444	chymotrypsin inhibitor-like
	GB45692	LOC552782	methyltransferase activity
	GB45833	LOC410729	putative serine protease K12H4.7-like
	GB45907	Hsp67Ba	Alpha crystallin/Heat shock protein; Alpha crystallin/Hsp20 domain; HSP20-like chaperone;
	GB45968	LOC408552	collagen alpha-1(IV) chain-like
	GB45969	LOC725204	tyrosine aminotransferase-like
	GB46015	CYP301A1	cytochrome P450 301A1
	GB46095	LOC412771	farnesyl pyrophosphate synthase-like
	GB46304	LOC725270	SUMO-specific protease activity
	GB46377		kelch-like protein 10-like
	GB46465	LOC412636	abhydrolase domain-containing protein 13-like
	GB46603		alpha1,3-fucosyltransferase B
	GB46609	Not10	not listed
	GB46772	Sc2	oxidoreductase activity, acting on the CH-CH group of donors
	GB46787	LOC552023	guanylate kinase-like
	GB46980	LOC41165;	metalloendopeptidase activity
	GB47095	ITP	hormone activity; neuropeptide hormone activity
	GB47104	LOC409203; LYS-3	glucuronosyltransferase
	GB47315	LOC727424	mitochondrial thiamine pyrophosphate carrier-like
	GB47321	Plip	PTEN-like phosphatase
	GB47401	LOC100577942	thyroid transcription factor 1-like
	GB47552	mRpL22	mitochondrial ribosomal protein L22
	GB47901		cytochrome P450 302a1, mitochondrial
	GB48037	LOC726810	radial spoke head 10 homolog B-like
	GB48079	LOC411188; SP22	L-lactate dehydrogenase
	GB48134	ImpL3	L-lactate dehydrogenase activity
	GB48243	Cdk4	cyclin-dependent kinase 4
	GB48330		DEG/ENaC Na channel 5
	GB48396	Toll-6	transmembrane signaling receptor activity
	GB48475	LOC410477	dynein intermediate chain 3, ciliary-like
	GB48476	CG1571	dynein intermediate chain 2, axonemal-like
	GB48621	LOC726107	n-acetylated-alpha-linked acidic dipeptidase-like protein-like
	GB48686	LOC409457	translational activator GCN1-like
	GB48868	LOC410128	26S proteasome non-ATPase regulatory subunit 9-like
	GB48979	AME.8825	CG11550; unknown
	GB48980	RpS18	ribosomal protein S18
	GB49021		cuticular protein
	GB49031	LOC410788; RPS18	NMDA kainate sensitive receptor
	GB49131		metabotropic GABA-B receptor subtype 1
	GB49173	LOC412177	4-aminobutyrate aminotransferase, mitochondrial-like
	GB49240	Aldh	aldehyde dehydrogenase
	GB49268	LOC410788	NMDA kainate sensitive receptor
	GB49299	LOC409342	ADP-ribosylation factor-related protein 1-like
	GB49321	LOC410167	sorbitol dehydrogenase-like
	GB49368	LOC412309	rho-related GTP-binding protein RhoU-like
	GB49383	LOC100576619	CUE domain-containing protein 2-like
	GB49427	LOC100578723	UPF0431 protein C1orf66 homolog
	GB49657	zfh1	DNA binding; metal ion binding
	GB49746	Evi5	GTPase activator activity
	GB50074		Kv channel-interacting protein 2-like
	GB50131	LOC551489	phosphatidate phosphatase PPAPDC1A-like
	GB50138	LOC100576855; GRP	alpha-tocopherol transfer protein-like
	GB50189	LOC409712	short/branched chain specific acyl-CoA dehydrogenase, mitochondrial-like
	GB50198	grp	serine/threonine-protein kinase grapes
	GB50239	CG3902	flavin adenine dinucleotide binding; short-branched-chain-acyl-CoA dehydrogenase activity
	GB50277		forkhead box protein J1-like
	GB50527	LOC410627	putative aminopeptidase W07G4.4-like
	GB50529	MYO5	actin binding; actin filament binding; ATP binding; ATPase activity, coupled; calmodulin binding; motor activity
	GB50530	LOC552690	oxysterol-binding protein-related protein 11-like
	GB50531	LOC408539	sideroflexin-3
	GB50609		heat shock protein Hsp70Ab-like
	GB50748	LOC100579003	GC-rich sequence DNA-binding factor 1-like
	GB50787	LOC413265	DNA-binding protein RFXANK-like
	GB51095	kel; CRY2	ring canal kelch protein
	GB51401	LOC725220	homeobox protein Nkx-6.2-like
	GB51408	LOC552732; AME.3016	probable alpha-ketoglutarate-dependent dioxygenase ABH6-like
	GB51409	LOC725220	homeobox protein Nkx-6.2-like
	GB51493		dual specificity protein phosphatase CDC14A-like
	GB51587		alkaline ceramidase
	GB51741	PGRP-S3	peptidoglycan recognition protein S3
	GB51995		sodium-coupled monocarboxylate transporter 1-like
	GB52004	Decay	cysteine-type endopeptidase activity
	GB52045	LOC408395	venom carboxylesterase-6-like
	GB52142		RING finger protein 113A-like
	GB52220	rnh1	ribonuclease H1
	GB52236	LOC413350	lachesin-like
	GB52433	LOC726840	BET1 homolog
	GB52701	LOC408467	chloride channel protein 2
	GB52759	CG5937	ARF guanyl-nucleotide exchange factor activity
	GB52773	LOC408773	ankyrin repeat domain-containing protein 49-like
	GB52800		protein KTI12 homolog
	GB53081		33 kDa inner dynein arm light chain, axonemal-like
	GB53127	Mpc1	pyruvate transmembrane transporter activity
	GB53163		transient receptor potential channel pyrexia 2
	GB53205	Smr	DNA binding; transcription corepressor activity
	GB53331	LOC552546; HDAC1	protocadherin Fat 4-like
	GB53371	Obp3	odorant binding protein 3
	GB53517	LOC724747	otoferlin-like
	GB53685		polypeptide N-acetylgalactosaminyltransferase 3
	GB53709	LOC100577574; CYP315A1	immunoglobulin superfamily member 10-like
	GB54121	mwh	multiple wing hairs
	GB54167	LOC726600	tetratricopeptide repeat protein 26-like
	GB54250	LOC100578824; TSF2	zinc finger protein ZIC 5-like
	GB54312	mRpL55	mRNA binding; sequence-specific DNA binding transcription factor activity; structural constituent of ribosome
	GB54399	LOC552205	elongation of very long chain fatty acids protein 4-like
	GB54419		short-chain dehydrogenase/reductase
	GB54504	CG2017	GTP binding; GTPase activity
	GB54507	Rfabg	retinoid- and fatty acid-binding glycoprotein
	GB54600	AME.20636;	3'-5' exonuclease activity; DNA binding
	GB54665		ATP-dependent DNA helicase Q5-like
	GB54881		glutamate receptor 1-like
	GB54882	LOC100579057	UPF0534 protein CG15027-like
	GB55222	LOC724769	protein C10-like
	GB55262	Syt7	synaptotagmin 7
	GB55268	LOC409238	43 kDa receptor-associated protein of the synapse-like
	GB55306	nau	myogenic-determination protein nautilus
	GB55445	LOC552311	t-box transcription factor TBX10-like
	GB55597	LOC100576996	ATP binding; guanylate cyclase activity
	GB55650	RyR	ryanodine receptor
	GB55820	LOC550964	guanylate cyclase 32E-like
	GB55824	LOC409335	probable serine hydrolase-like
	GB55875	LOC411414	WD repeat-containing protein 69-like
	GB55898	LOC726108	male-specific lethal 2 homolog
	GB55921	LOC409173	esterase FE4-like
	GB55938	LOC725266; BICC	oligosaccharyltransferase complex subunit ostc-like
	GB55949	LOC411452	band 4.1-like protein 4A-like
