# Supplementary material for: Transcriptional response of honey bee (Apis mellifera) to differential nutritional status and Nosema infection
Source: BMC Genomics. 2018 Aug 22;19:628. doi: 10.1186/s12864-018-5007-0 (PMC6106827; doi:10.1186/s12864-018-5007-0)
Supplement: Supplementary file 2 — Table S2. Bioprocesses and pathways upregulated in healthy bees under rich diet. Upregulated bioprocesses (GO-terms) and Kegg pathways in healthy bees under pollen (P > C), Bee-Pro (B > C) and MegaBee (M > C) feeding compared to carbohydrates-only diet. (XLSX 46 kb) [file 12864_2018_5007_MOESM2_ESM.xlsx]

## Sheet: Rich-diets>C
	Table S2 Bioprocesses and Kegg pathways upregulated by pollen, BeePro or MegaBee feeding instead of carbohydrate-only in healthy bees
	Comparison	Bioprocess	# genes	p-value	Genes (Drosophila orthologs)
	P>C	GO:0006164~purine nucleotide biosynthetic process	5	0.00208002	FBGN0000052, FBGN0035032, FBGN0020385, FBGN0010217, FBGN0004901
	P>C	GO:0006163~purine nucleotide metabolic process	5	0.00254794	FBGN0000052, FBGN0035032, FBGN0020385, FBGN0010217, FBGN0004901
	P>C	GO:0009165~nucleotide biosynthetic process	5	0.00498725	FBGN0000052, FBGN0035032, FBGN0020385, FBGN0010217, FBGN0004901
	P>C	GO:0044271~nitrogen compound biosynthetic process	6	0.00545256	FBGN0000052, FBGN0035032, FBGN0020385, FBGN0010217, FBGN0032076, FBGN0004901
	P>C	GO:0034654~nucleobase, nucleoside, nucleotide and nucleic acid biosynthetic process	5	0.00582429	FBGN0000052, FBGN0035032, FBGN0020385, FBGN0010217, FBGN0004901
	P>C	GO:0034404~nucleobase, nucleoside and nucleotide biosynthetic process	5	0.00582429	FBGN0000052, FBGN0035032, FBGN0020385, FBGN0010217, FBGN0004901
	P>C	GO:0009064~glutamine family amino acid metabolic process	3	0.00897096	FBGN0000052, FBGN0032076, FBGN0004901
	P>C	GO:0009152~purine ribonucleotide biosynthetic process	4	0.0093393	FBGN0000052, FBGN0035032, FBGN0010217, FBGN0004901
	P>C	GO:0009260~ribonucleotide biosynthetic process	4	0.0108741	FBGN0000052, FBGN0035032, FBGN0010217, FBGN0004901
	P>C	GO:0009150~purine ribonucleotide metabolic process	4	0.0112794	FBGN0000052, FBGN0035032, FBGN0010217, FBGN0004901
	P>C	GO:0006732~coenzyme metabolic process	4	0.012116	FBGN0020236, FBGN0020385, FBGN0039737, FBGN0001248
	P>C	GO:0009259~ribonucleotide metabolic process	4	0.0129877	FBGN0000052, FBGN0035032, FBGN0010217, FBGN0004901
	P>C	GO:0055114~oxidation reduction	8	0.0130783	FBGN0011693, FBGN0012036, FBGN0038095, FBGN0020385, FBGN0010548, FBGN0034943, FBGN0035471, FBGN0001248
	P>C	GO:0006084~acetyl-CoA metabolic process	3	0.0140628	FBGN0020236, FBGN0039737, FBGN0001248
	P>C	GO:0051186~cofactor metabolic process	4	0.0200889	FBGN0020236, FBGN0020385, FBGN0039737, FBGN0001248
	P>C	GO:0006508~proteolysis (DAVID 6.8)	5	0.0260772	FBGN0260462, FBGN0052351, FBGN0038485, FBGN0037818, FBGN0038431
	P>C	dme01100:Metabolic pathways (DAVID 6.8)	12	0.0211223	FBGN0020236, FBGN0052351, FBGN0000052, FBGN0012036, FBGN0035032, FBGN0010548, FBGN0020385, FBGN0010217, FBGN0032076, FBGN0037818, FBGN0004901, FBGN0001248
	P>C	GO:0006081~cellular aldehyde metabolic process	2	0.0311696	FBGN0010548, FBGN0001248
	P>C	GO:0006541~glutamine metabolic process	2	0.0372898	FBGN0000052, FBGN0004901
	P>C	GO:0006189~'de novo' IMP biosynthetic process	2	0.0372898	FBGN0000052, FBGN0004901
	P>C	GO:0006188~IMP biosynthetic process	2	0.0433727	FBGN0000052, FBGN0004901
	P>C	GO:0046040~IMP metabolic process	2	0.0433727	FBGN0000052, FBGN0004901
	B>C	GO:0008610~lipid biosynthetic process	5	0.0209378	FBGN0034145, FBGN0011361, FBGN0025373, FBGN0003312, FBGN0030670
	B>C	dme01130:Biosynthesis of antibiotics (DAVID 6.8)	8	0.0129841	FBGN0022709, FBGN0012036, FBGN0025373, FBGN0038516, FBGN0040064, FBGN0039241, FBGN0262559, FBGN0001248
	B>C	GO:0016246~RNA interference (DAVID 6.8)	3	0.0357482	FBGN0041164, FBGN0262739, FBGN0000146
	M>C	GO:0009309~amine biosynthetic process	4	0.0216887	FBGN0037723, FBGN0037138, FBGN0032076, FBGN0032393
	M>C	GO:0006997~nucleus organization	3	0.038727	FBGN0011606, FBGN0002781, FBGN0022786
	M>C	GO:0009064~glutamine family amino acid metabolic process	3	0.038727	FBGN0037138, FBGN0032076, FBGN0023535
	M>C	GO:0046394~carboxylic acid biosynthetic process	4	0.0404607	FBGN0037138, FBGN0038130, FBGN0032076, FBGN0032393
	M>C	GO:0016053~organic acid biosynthetic process	4	0.0404607	FBGN0037138, FBGN0038130, FBGN0032076, FBGN0032393
	M>C	GO:0006591~ornithine metabolic process	2	0.0404682	FBGN0032076, FBGN0023535
	M>C	GO:0007010~cytoskeleton organization	10	0.045468	FBGN0086710, FBGN0260442, FBGN0086356, FBGN0011606, FBGN0023170, FBGN0001301, FBGN0031781, FBGN0010411, FBGN0036480, FBGN0015600
	M>C	GO:0007052~mitotic spindle organization	6	0.0494752	FBGN0086710, FBGN0086356, FBGN0011606, FBGN0023170, FBGN0010411, FBGN0015600
	M>C	GO:0008652~cellular amino acid biosynthetic process	3	0.0518946	FBGN0037138, FBGN0032076, FBGN0032393
	M>C	dme01212:Fatty acid metabolism (DAVID 6.8)	5	0.00492038	FBGN0036824, FBGN0038130, FBGN0035383, FBGN0032394, FBGN0035471
	M>C	dme00330:Arginine and proline metabolism (DAVID 6.8)	4	0.0101726	FBGN0037723, FBGN0037138, FBGN0023535, FBGN0036857
	M>C	dme00071:Fatty acid degradation (DAVID 6.8)	4	0.0137801	FBGN0036824, FBGN0036857, FBGN0031824, FBGN0035383
	M>C	dme01100:Metabolic pathways (DAVID 6.8)	21	0.0174166	FBGN0050295, FBGN0036824, FBGN0030421, FBGN0037723, FBGN0037138, FBGN0036857, FBGN0032076, FBGN0020389, FBGN0039849, FBGN0033075, FBGN0267385, FBGN0025373, FBGN0036551, FBGN0032726, FBGN0023535, FBGN0259113, FBGN0038903, FBGN0032393, FBGN0031824, FBGN0003074, FBGN0036942
	M>C	dme01130:Biosynthesis of antibiotics (DAVID 6.8)	8	0.0196705	FBGN0267385, FBGN0025373, FBGN0023535, FBGN0036857, FBGN0032076, FBGN0020389, FBGN0031824, FBGN0003074
	M>C	dme01040:Biosynthesis of unsaturated fatty acids (DAVID 6.8)	3	0.0353618	FBGN0038130, FBGN0032394, FBGN0035471
	Upregulated bioprocesses (GO-terms) and Kegg pathways in healthy bees under pollen (P>C), BeePro (B>C) and MegaBee (M>C) feeding compared to carbohydrates-only diet
