# Supplementary material for: Transcriptional response of honey bee (Apis mellifera) to differential nutritional status and Nosema infection
Source: BMC Genomics. 2018 Aug 22;19:628. doi: 10.1186/s12864-018-5007-0 (PMC6106827; doi:10.1186/s12864-018-5007-0)
Supplement: Supplementary file 3 — Table S3. Bioprocesses and pathways upregulated in healthy bees under poor diet. Upregulated bioprocesses (GO-terms) in healthy bees under poor diet feeding (carbohydrates-only) compared to pollen (C > P) and Bee-Pro (C > B). (XLSX 48 kb) [file 12864_2018_5007_MOESM3_ESM.xlsx]

## Sheet: C>Rich-diets
	Table S3 Bioprocesses upregulated under carbohydrates-only instead of pollen or BeePro feeding in healthy bees
	Comparison	Bioprocess	# genes	p-value	Genes (Drosophila orthologs)
	C>B	GO:0006790~sulfur metabolic process	3	0.0362898	FBGN0030662, FBGN0032393, FBGN0005278
	C>B	GO:0019725~cellular homeostasis	4	0.0490987	FBGN0039140, FBGN0011286, FBGN0259214, FBGN0031042
	C>B	GO:0007165~signal transduction (DAVID 6.8)	5	0.0428568	FBGN0024836, FBGN0000120, FBGN0051183, FBGN0036368, FBGN0036494
	C>P	GO:0045449~regulation of transcription	49	1.07e-07	FBGN0086680, FBGN0004606, FBGN0028993, FBGN0001139, FBGN0014143, FBGN0042650, FBGN0004880, FBGN0003165, FBGN0037466, FBGN0001170, FBGN0260401, FBGN0011291, FBGN0030505, FBGN0014859, FBGN0004862, FBGN0003513, FBGN0020307, FBGN0039066, FBGN0001235, FBGN0034430, FBGN0015919, FBGN0003975, FBGN0016076, FBGN0003396, FBGN0003028, FBGN0005612, FBGN0004101, FBGN0015524, FBGN0000629, FBGN0004895, FBGN00412…
	C>P	GO:0048666~neuron development	28	2.17e-06	FBGN0086680, FBGN0004606, FBGN0001139, FBGN0004880, FBGN0003165, FBGN0000635, FBGN0000464, FBGN0031702, FBGN0000479, FBGN0250788, FBGN0040324, FBGN0004569, FBGN0000629, FBGN0011260, FBGN0004595, FBGN0016047, FBGN0004198, FBGN0013984, FBGN0004795, FBGN0034085, FBGN0025741, FBGN0030800, FBGN0004369, FBGN0034970, FBGN0020493, FBGN0000099, FBGN0005677, FBGN0003118
	C>P	GO:0030030~cell projection organization	29	3.25e-06	FBGN0086680, FBGN0004606, FBGN0001139, FBGN0004880, FBGN0003165, FBGN0000497, FBGN0000635, FBGN0003984, FBGN0000464, FBGN0000479, FBGN0016076, FBGN0250788, FBGN0040324, FBGN0004569, FBGN0003028, FBGN0014135, FBGN0000629, FBGN0011260, FBGN0004595, FBGN0016047, FBGN0004198, FBGN0013984, FBGN0004795, FBGN0034085, FBGN0025741, FBGN0030800, FBGN0004369, FBGN0020493, FBGN0000099
	C>P	GO:0000904~cell morphogenesis involved in differentiation	25	7.63e-06	FBGN0086680, FBGN0004606, FBGN0000629, FBGN0001139, FBGN0004880, FBGN0003165, FBGN0011260, FBGN0004595, FBGN0000497, FBGN0016047, FBGN0000635, FBGN0004198, FBGN0013984, FBGN0004795, FBGN0000464, FBGN0000479, FBGN0034085, FBGN0030800, FBGN0025741, FBGN0250788, FBGN0004369, FBGN0040324, FBGN0020493, FBGN0004569, FBGN0000099
	C>P	GO:0048812~neuron projection morphogenesis	24	8.77e-06	FBGN0086680, FBGN0004606, FBGN0000629, FBGN0001139, FBGN0004880, FBGN0003165, FBGN0011260, FBGN0004595, FBGN0016047, FBGN0000635, FBGN0004198, FBGN0013984, FBGN0004795, FBGN0000464, FBGN0000479, FBGN0034085, FBGN0030800, FBGN0025741, FBGN0250788, FBGN0004369, FBGN0040324, FBGN0020493, FBGN0004569, FBGN0000099
	C>P	GO:0031175~neuron projection development	24	9.46e-06	FBGN0086680, FBGN0004606, FBGN0000629, FBGN0001139, FBGN0004880, FBGN0003165, FBGN0011260, FBGN0004595, FBGN0016047, FBGN0000635, FBGN0004198, FBGN0013984, FBGN0004795, FBGN0000464, FBGN0000479, FBGN0034085, FBGN0030800, FBGN0025741, FBGN0250788, FBGN0004369, FBGN0040324, FBGN0020493, FBGN0004569, FBGN0000099
	C>P	GO:0048667~cell morphogenesis involved in neuron differentiation	24	9.46e-06	FBGN0086680, FBGN0004606, FBGN0000629, FBGN0001139, FBGN0004880, FBGN0003165, FBGN0011260, FBGN0004595, FBGN0016047, FBGN0000635, FBGN0004198, FBGN0013984, FBGN0004795, FBGN0000464, FBGN0000479, FBGN0034085, FBGN0030800, FBGN0025741, FBGN0250788, FBGN0004369, FBGN0040324, FBGN0020493, FBGN0004569, FBGN0000099
	C>P	GO:0006355~regulation of transcription, DNA-dependent	36	1.33e-05	FBGN0086680, FBGN0004606, FBGN0028993, FBGN0001139, FBGN0014143, FBGN0003165, FBGN0001170, FBGN0011291, FBGN0030505, FBGN0014859, FBGN0003513, FBGN0004862, FBGN0020307, FBGN0034430, FBGN0001235, FBGN0015919, FBGN0016076, FBGN0003396, FBGN0003028, FBGN0004101, FBGN0000629, FBGN0015524, FBGN0004895, FBGN0005659, FBGN0004896, FBGN0004595, FBGN0010313, FBGN0004198, FBGN0004795, FBGN0003944, FBGN00030…
	C>P
	C>P	GO:0030182~neuron differentiation	29	1.53e-05	FBGN0086680, FBGN0004606, FBGN0001139, FBGN0004880, FBGN0003165, FBGN0000635, FBGN0001235, FBGN0000464, FBGN0031702, FBGN0000479, FBGN0250788, FBGN0040324, FBGN0004569, FBGN0000629, FBGN0011260, FBGN0004595, FBGN0016047, FBGN0004198, FBGN0013984, FBGN0004795, FBGN0034085, FBGN0025741, FBGN0030800, FBGN0004369, FBGN0034970, FBGN0020493, FBGN0000099, FBGN0005677, FBGN0003118
	C>P
	C>P	GO:0035216~haltere disc development	6	1.68e-05	FBGN0003984, FBGN0001235, FBGN0003944, FBGN0003975, FBGN0004569, FBGN0000099
	C>P	GO:0007444~imaginal disc development	28	2.1e-05	FBGN0011676, FBGN0000497, FBGN0003513, FBGN0000635, FBGN0003984, FBGN0020307, FBGN0001235, FBGN0015919, FBGN0023407, FBGN0016076, FBGN0003975, FBGN0004569, FBGN0003396, FBGN0014135, FBGN0243512, FBGN0004101, FBGN0011826, FBGN0013984, FBGN0004198, FBGN0003944, FBGN0039380, FBGN0035049, FBGN0014037, FBGN0020493, FBGN0030486, FBGN0000099, FBGN0005677, FBGN0003118
	C>P	GO:0048858~cell projection morphogenesis	25	2.35e-05	FBGN0014135, FBGN0086680, FBGN0004606, FBGN0000629, FBGN0001139, FBGN0004880, FBGN0003165, FBGN0011260, FBGN0004595, FBGN0016047, FBGN0000635, FBGN0004198, FBGN0013984, FBGN0004795, FBGN0000464, FBGN0000479, FBGN0034085, FBGN0030800, FBGN0025741, FBGN0250788, FBGN0004369, FBGN0040324, FBGN0020493, FBGN0004569, FBGN0000099
	C>P	GO:0032990~cell part morphogenesis	25	3.26e-05	FBGN0014135, FBGN0086680, FBGN0004606, FBGN0000629, FBGN0001139, FBGN0004880, FBGN0003165, FBGN0011260, FBGN0004595, FBGN0016047, FBGN0000635, FBGN0004198, FBGN0013984, FBGN0004795, FBGN0000464, FBGN0000479, FBGN0034085, FBGN0030800, FBGN0025741, FBGN0250788, FBGN0004369, FBGN0040324, FBGN0020493, FBGN0004569, FBGN0000099
	C>P	GO:0007411~axon guidance	15	4.71e-05	FBGN0086680, FBGN0004606, FBGN0000629, FBGN0011260, FBGN0013984, FBGN0000464, FBGN0004795, FBGN0034085, FBGN0025741, FBGN0250788, FBGN0004369, FBGN0040324, FBGN0020493, FBGN0004569, FBGN0000099
	C>P	GO:0007409~axonogenesis	18	5.68e-05	FBGN0086680, FBGN0004606, FBGN0000629, FBGN0011260, FBGN0004595, FBGN0000635, FBGN0013984, FBGN0000464, FBGN0004795, FBGN0000479, FBGN0034085, FBGN0025741, FBGN0250788, FBGN0004369, FBGN0040324, FBGN0020493, FBGN0004569, FBGN0000099
	C>P	GO:0051252~regulation of RNA metabolic process	37	6.89e-05	FBGN0086680, FBGN0004606, FBGN0028993, FBGN0001139, FBGN0014143, FBGN0003165, FBGN0001170, FBGN0011291, FBGN0000114, FBGN0030505, FBGN0014859, FBGN0003513, FBGN0004862, FBGN0020307, FBGN0001235, FBGN0034430, FBGN0015919, FBGN0016076, FBGN0003396, FBGN0003028, FBGN0004101, FBGN0015524, FBGN0000629, FBGN0004895, FBGN0005659, FBGN0004896, FBGN0004595, FBGN0010313, FBGN0004198, FBGN0004795, FBGN00039…
	C>P	GO:0006928~cell motion	22	9.27e-05	FBGN0243512, FBGN0014135, FBGN0086680, FBGN0004606, FBGN0000629, FBGN0005659, FBGN0003165, FBGN0011260, FBGN0013984, FBGN0003984, FBGN0004795, FBGN0000464, FBGN0034085, FBGN0025741, FBGN0250788, FBGN0004512, FBGN0004369, FBGN0040324, FBGN0020493, FBGN0004569, FBGN0000099, FBGN0010424
	C>P	GO:0000902~cell morphogenesis	29	0.000123	FBGN0086680, FBGN0004606, FBGN0001139, FBGN0004880, FBGN0003165, FBGN0000497, FBGN0000635, FBGN0000464, FBGN0015919, FBGN0000479, FBGN0250788, FBGN0040324, FBGN0004569, FBGN0014135, FBGN0243512, FBGN0000629, FBGN0000147, FBGN0011260, FBGN0004595, FBGN0016047, FBGN0013984, FBGN0004198, FBGN0004795, FBGN0034085, FBGN0025741, FBGN0030800, FBGN0004369, FBGN0020493, FBGN0000099
	C>P	GO:0000122~negative regulation of transcription from RNA polymerase II promoter (DAVID 6.8)	16	0.000143256	FBGN0004606, FBGN0001139, FBGN0024944, FBGN0004880, FBGN0004595, FBGN0003513, FBGN0020307, FBGN0004198, FBGN0034430, FBGN0004795, FBGN0003944, FBGN0003068, FBGN0264442, FBGN0003028, FBGN0032741, FBGN0003396
	C>P	GO:0007482~haltere development	5	0.000225	FBGN0003984, FBGN0001235, FBGN0003944, FBGN0003975, FBGN0004569
	C>P	GO:0048563~post-embryonic organ morphogenesis	20	0.000302	FBGN0243512, FBGN0004101, FBGN0000497, FBGN0003513, FBGN0000635, FBGN0004198, FBGN0003984, FBGN0020307, FBGN0001235, FBGN0015919, FBGN0003944, FBGN0035049, FBGN0003975, FBGN0016076, FBGN0020493, FBGN0004569, FBGN0003396, FBGN0000099, FBGN0003118, FBGN0005677
	C>P	GO:0007560~imaginal disc morphogenesis	20	0.000302	FBGN0243512, FBGN0004101, FBGN0000497, FBGN0003513, FBGN0000635, FBGN0004198, FBGN0003984, FBGN0020307, FBGN0001235, FBGN0015919, FBGN0003944, FBGN0035049, FBGN0003975, FBGN0016076, FBGN0020493, FBGN0004569, FBGN0003396, FBGN0000099, FBGN0003118, FBGN0005677
	C>P	GO:0032989~cellular component morphogenesis	30	0.000317	FBGN0086680, FBGN0004606, FBGN0001139, FBGN0004880, FBGN0003165, FBGN0000497, FBGN0000635, FBGN0034430, FBGN0000464, FBGN0015919, FBGN0000479, FBGN0250788, FBGN0040324, FBGN0004569, FBGN0014135, FBGN0243512, FBGN0000629, FBGN0000147, FBGN0011260, FBGN0004595, FBGN0016047, FBGN0004198, FBGN0013984, FBGN0004795, FBGN0034085, FBGN0025741, FBGN0030800, FBGN0004369, FBGN0020493, FBGN0000099
	C>P	GO:0050890~cognition	16	0.000376	FBGN0000422, FBGN0032593, FBGN0003165, FBGN0004595, FBGN0016047, FBGN0000635, FBGN0004198, FBGN0002938, FBGN0086693, FBGN0003068, FBGN0036414, FBGN0000479, FBGN0040206, FBGN0004569, FBGN0003396, FBGN0002936
	C>P	GO:0006350~transcription	29	0.000433	FBGN0086680, FBGN0001139, FBGN0014143, FBGN0011291, FBGN0260401, FBGN0014859, FBGN0030505, FBGN0003513, FBGN0039066, FBGN0015919, FBGN0016076, FBGN0003975, FBGN0003028, FBGN0005612, FBGN0004101, FBGN0000629, FBGN0004895, FBGN0038576, FBGN0004896, FBGN0004595, FBGN0004198, FBGN0004795, FBGN0003944, FBGN0014037, FBGN0020493, FBGN0030486, FBGN0032741, FBGN0000099, FBGN0005677
	C>P	GO:0048569~post-embryonic organ development	20	0.000489	FBGN0243512, FBGN0004101, FBGN0000497, FBGN0003513, FBGN0000635, FBGN0004198, FBGN0003984, FBGN0020307, FBGN0001235, FBGN0015919, FBGN0003944, FBGN0035049, FBGN0003975, FBGN0016076, FBGN0020493, FBGN0004569, FBGN0003396, FBGN0000099, FBGN0003118, FBGN0005677
	C>P	GO:0007447~imaginal disc pattern formation	11	0.000623	FBGN0003984, FBGN0001235, FBGN0039380, FBGN0014037, FBGN0003975, FBGN0020493, FBGN0003396, FBGN0000099, FBGN0000497, FBGN0005677, FBGN0003118
	C>P	GO:0050877~neurological system process	24	0.000625	FBGN0013334, FBGN0000422, FBGN0032593, FBGN0003165, FBGN0038659, FBGN0004595, FBGN0016047, FBGN0000635, FBGN0004198, FBGN0002938, FBGN0086693, FBGN0031702, FBGN0003068, FBGN0036414, FBGN0039911, FBGN0039774, FBGN0000479, FBGN0259246, FBGN0250788, FBGN0040206, FBGN0004569, FBGN0003396, FBGN0004620, FBGN0002936
	C>P	GO:0035110~leg morphogenesis	7	0.000799	FBGN0001235, FBGN0003944, FBGN0003975, FBGN0000099, FBGN0000497, FBGN0005677, FBGN0003513
	C>P	GO:0035114~imaginal disc-derived appendage morphogenesis	17	0.000844	FBGN0004101, FBGN0000497, FBGN0003513, FBGN0003984, FBGN0020307, FBGN0004198, FBGN0001235, FBGN0015919, FBGN0003944, FBGN0003975, FBGN0016076, FBGN0020493, FBGN0004569, FBGN0003396, FBGN0000099, FBGN0003118, FBGN0005677
	C>P	GO:0035107~appendage morphogenesis	17	0.000899	FBGN0004101, FBGN0000497, FBGN0003513, FBGN0003984, FBGN0020307, FBGN0004198, FBGN0001235, FBGN0015919, FBGN0003944, FBGN0003975, FBGN0016076, FBGN0020493, FBGN0004569, FBGN0003396, FBGN0000099, FBGN0003118, FBGN0005677
	C>P	GO:0035108~limb morphogenesis	7	0.00096	FBGN0001235, FBGN0003944, FBGN0003975, FBGN0000099, FBGN0000497, FBGN0005677, FBGN0003513
	C>P	GO:0060173~limb development	7	0.00096	FBGN0001235, FBGN0003944, FBGN0003975, FBGN0000099, FBGN0000497, FBGN0005677, FBGN0003513
	C>P	GO:0048737~imaginal disc-derived appendage development	17	0.00101715	FBGN0004101, FBGN0000497, FBGN0003513, FBGN0003984, FBGN0020307, FBGN0004198, FBGN0001235, FBGN0015919, FBGN0003944, FBGN0003975, FBGN0016076, FBGN0020493, FBGN0004569, FBGN0003396, FBGN0000099, FBGN0003118, FBGN0005677
	C>P	GO:0048736~appendage development	17	0.00108119	FBGN0004101, FBGN0000497, FBGN0003513, FBGN0003984, FBGN0020307, FBGN0004198, FBGN0001235, FBGN0015919, FBGN0003944, FBGN0003975, FBGN0016076, FBGN0020493, FBGN0004569, FBGN0003396, FBGN0000099, FBGN0003118, FBGN0005677
	C>P	GO:0003002~regionalization	23	0.0014214	FBGN0015524, FBGN0014143, FBGN0004449, FBGN0003165, FBGN0000497, FBGN0003513, FBGN0004198, FBGN0003984, FBGN0004795, FBGN0001235, FBGN0016131, FBGN0015919, FBGN0003944, FBGN0039380, FBGN0014037, FBGN0003975, FBGN0020493, FBGN0004569, FBGN0003396, FBGN0000099, FBGN0003028, FBGN0003118, FBGN0005677
	C>P	GO:0007610~behavior	19	0.00152572	FBGN0014135, FBGN0000422, FBGN0004244, FBGN0003429, FBGN0003165, FBGN0011260, FBGN0004595, FBGN0000635, FBGN0086693, FBGN0004795, FBGN0003068, FBGN0016930, FBGN0000479, FBGN0039774, FBGN0259246, FBGN0016076, FBGN0040206, FBGN0003396, FBGN0003028
	C>P	GO:0007389~pattern specification process	24	0.0016233	FBGN0243512, FBGN0015524, FBGN0014143, FBGN0004449, FBGN0003165, FBGN0000497, FBGN0003513, FBGN0004198, FBGN0003984, FBGN0004795, FBGN0016131, FBGN0001235, FBGN0015919, FBGN0003944, FBGN0039380, FBGN0014037, FBGN0003975, FBGN0020493, FBGN0004569, FBGN0003396, FBGN0000099, FBGN0003028, FBGN0003118, FBGN0005677
	C>P	GO:0007623~circadian rhythm	7	0.00186269	FBGN0000422, FBGN0003068, FBGN0000479, FBGN0023407, FBGN0016076, FBGN0004244, FBGN0003429
	C>P	GO:0048511~rhythmic process	7	0.00216538	FBGN0000422, FBGN0003068, FBGN0000479, FBGN0023407, FBGN0016076, FBGN0004244, FBGN0003429
	C>P	GO:0002165~instar larval or pupal development	23	0.00219792	FBGN0243512, FBGN0004101, FBGN0000497, FBGN0003513, FBGN0000635, FBGN0004198, FBGN0003984, FBGN0020307, FBGN0001235, FBGN0015919, FBGN0003944, FBGN0035049, FBGN0003975, FBGN0016076, FBGN0004924, FBGN0020493, FBGN0034728, FBGN0004569, FBGN0003396, FBGN0000099, FBGN0030486, FBGN0003118, FBGN0005677
	C>P	GO:0035220~wing disc development	18	0.00242081	FBGN0004101, FBGN0011826, FBGN0000497, FBGN0004198, FBGN0003984, FBGN0020307, FBGN0001235, FBGN0015919, FBGN0039380, FBGN0014037, FBGN0003975, FBGN0016076, FBGN0020493, FBGN0004569, FBGN0003396, FBGN0000099, FBGN0030486, FBGN0003118
	C>P	GO:0048512~circadian behavior	6	0.00265784	FBGN0000422, FBGN0003068, FBGN0000479, FBGN0016076, FBGN0004244, FBGN0003429
	C>P	GO:0048707~instar larval or pupal morphogenesis	20	0.00270617	FBGN0243512, FBGN0004101, FBGN0000497, FBGN0003513, FBGN0000635, FBGN0004198, FBGN0003984, FBGN0020307, FBGN0001235, FBGN0015919, FBGN0003944, FBGN0035049, FBGN0003975, FBGN0016076, FBGN0020493, FBGN0004569, FBGN0003396, FBGN0000099, FBGN0003118, FBGN0005677
	C>P	GO:0035218~leg disc development	7	0.00288046	FBGN0003984, FBGN0001235, FBGN0003944, FBGN0003975, FBGN0000099, FBGN0000497, FBGN0005677
	C>P	GO:0007622~rhythmic behavior	6	0.00316229	FBGN0000422, FBGN0003068, FBGN0000479, FBGN0016076, FBGN0004244, FBGN0003429
	C>P	GO:0007449~proximal/distal pattern formation, imaginal disc	5	0.00334289	FBGN0003984, FBGN0001235, FBGN0003975, FBGN0000099, FBGN0005677
	C>P	GO:0009886~post-embryonic morphogenesis	20	0.00338824	FBGN0243512, FBGN0004101, FBGN0000497, FBGN0003513, FBGN0000635, FBGN0004198, FBGN0003984, FBGN0020307, FBGN0001235, FBGN0015919, FBGN0003944, FBGN0035049, FBGN0003975, FBGN0016076, FBGN0020493, FBGN0004569, FBGN0003396, FBGN0000099, FBGN0003118, FBGN0005677
	C>P	GO:0009791~post-embryonic development	23	0.00344367	FBGN0243512, FBGN0004101, FBGN0000497, FBGN0003513, FBGN0000635, FBGN0004198, FBGN0003984, FBGN0020307, FBGN0001235, FBGN0015919, FBGN0003944, FBGN0035049, FBGN0003975, FBGN0016076, FBGN0004924, FBGN0020493, FBGN0034728, FBGN0004569, FBGN0003396, FBGN0000099, FBGN0030486, FBGN0003118, FBGN0005677
	C>P	GO:0040008~regulation of growth	10	0.0041294	FBGN0000635, FBGN0013984, FBGN0016131, FBGN0011676, FBGN0003944, FBGN0003165, FBGN0250788, FBGN0020386, FBGN0034970, FBGN0037015
	C>P	GO:0035120~post-embryonic appendage morphogenesis	15	0.00419826	FBGN0004101, FBGN0000497, FBGN0003984, FBGN0020307, FBGN0004198, FBGN0001235, FBGN0003944, FBGN0015919, FBGN0003975, FBGN0016076, FBGN0020493, FBGN0004569, FBGN0003396, FBGN0000099, FBGN0003118
	C>P	GO:0007619~courtship behavior	6	0.00437242	FBGN0004795, FBGN0000422, FBGN0003068, FBGN0000479, FBGN0003429, FBGN0004595
	C>P	GO:0007552~metamorphosis	20	0.00439093	FBGN0243512, FBGN0004101, FBGN0000497, FBGN0003513, FBGN0000635, FBGN0004198, FBGN0003984, FBGN0020307, FBGN0001235, FBGN0015919, FBGN0003944, FBGN0035049, FBGN0003975, FBGN0016076, FBGN0020493, FBGN0004569, FBGN0003396, FBGN0000099, FBGN0003118, FBGN0005677
	C>P	GO:0007617~mating behavior	6	0.00508713	FBGN0004795, FBGN0000422, FBGN0003068, FBGN0000479, FBGN0003429, FBGN0004595
	C>P	GO:0051705~behavioral interaction between organisms	6	0.00508713	FBGN0004795, FBGN0000422, FBGN0003068, FBGN0000479, FBGN0003429, FBGN0004595
	C>P	GO:0009954~proximal/distal pattern formation	5	0.00512763	FBGN0003984, FBGN0001235, FBGN0003975, FBGN0000099, FBGN0005677
	C>P	GO:0007605~sensory perception of sound	4	0.00725521	FBGN0016047, FBGN0004198, FBGN0086693, FBGN0036414
	C>P	GO:0007476~imaginal disc-derived wing morphogenesis	14	0.00742987	FBGN0004101, FBGN0000497, FBGN0003984, FBGN0020307, FBGN0004198, FBGN0001235, FBGN0015919, FBGN0003975, FBGN0016076, FBGN0020493, FBGN0004569, FBGN0000099, FBGN0003396, FBGN0003118
	C>P	GO:0008045~motor axon guidance	5	0.00745851	FBGN0086680, FBGN0000464, FBGN0004606, FBGN0025741, FBGN0004369
	C>P	GO:0007472~wing disc morphogenesis	14	0.00822956	FBGN0004101, FBGN0000497, FBGN0003984, FBGN0020307, FBGN0004198, FBGN0001235, FBGN0015919, FBGN0003975, FBGN0016076, FBGN0020493, FBGN0004569, FBGN0000099, FBGN0003396, FBGN0003118
	C>P	GO:0007600~sensory perception	10	0.00871227	FBGN0016047, FBGN0004198, FBGN0002938, FBGN0086693, FBGN0032593, FBGN0036414, FBGN0040206, FBGN0004569, FBGN0004595, FBGN0002936
	C>P	GO:0007618~mating	6	0.00877993	FBGN0004795, FBGN0000422, FBGN0003068, FBGN0000479, FBGN0003429, FBGN0004595
	C>P	GO:0006816~calcium ion transport	5	0.0088482	FBGN0086693, FBGN0032593, FBGN0011286, FBGN0036414, FBGN0001991
	C>P	GO:0031644~regulation of neurological system process	4	0.00940424	FBGN0259246, FBGN0004244, FBGN0003165, FBGN0250788
	C>P	GO:0050954~sensory perception of mechanical stimulus	4	0.00940424	FBGN0016047, FBGN0004198, FBGN0086693, FBGN0036414
	C>P	GO:0050804~regulation of synaptic transmission	4	0.00940424	FBGN0259246, FBGN0004244, FBGN0003165, FBGN0250788
	C>P	GO:0051969~regulation of transmission of nerve impulse	4	0.00940424	FBGN0259246, FBGN0004244, FBGN0003165, FBGN0250788
	C>P	GO:0019098~reproductive behavior	6	0.0099328	FBGN0004795, FBGN0000422, FBGN0003068, FBGN0000479, FBGN0003429, FBGN0004595
	C>P	GO:0048190~wing disc dorsal/ventral pattern formation	6	0.0125421	FBGN0039380, FBGN0014037, FBGN0003975, FBGN0003396, FBGN0000099, FBGN0003118
	C>P	GO:0035215~genital disc development	5	0.0139957	FBGN0014135, FBGN0000635, FBGN0004569, FBGN0005677, FBGN0003118
	C>P	GO:0035223~leg disc pattern formation	4	0.0147077	FBGN0003984, FBGN0001235, FBGN0000099, FBGN0005677
	C>P	GO:0007479~leg disc proximal/distal pattern formation	4	0.0147077	FBGN0003984, FBGN0001235, FBGN0000099, FBGN0005677
	C>P	GO:0010558~negative regulation of macromolecule biosynthetic process	12	0.0151977	FBGN0011676, FBGN0034430, FBGN0004795, FBGN0000629, FBGN0001139, FBGN0003068, FBGN0003165, FBGN0000114, FBGN0010313, FBGN0003396, FBGN0032741, FBGN0003028
	C>P	GO:0006468~protein amino acid phosphorylation	15	0.0152143	FBGN0002938, FBGN0013984, FBGN0259680, FBGN0016131, FBGN0033791, FBGN0035001, FBGN0016930, FBGN0010407, FBGN0038630, FBGN0034644, FBGN0033754, FBGN0020386, FBGN0000147, FBGN0036368, FBGN0034137
	C>P	GO:0007422~peripheral nervous system development	8	0.0156268	FBGN0243512, FBGN0086680, FBGN0003984, FBGN0004198, FBGN0001235, FBGN0004595, FBGN0003396, FBGN0003118
	C>P	GO:0009890~negative regulation of biosynthetic process	12	0.0159785	FBGN0011676, FBGN0034430, FBGN0004795, FBGN0000629, FBGN0001139, FBGN0003068, FBGN0003165, FBGN0000114, FBGN0010313, FBGN0003396, FBGN0032741, FBGN0003028
	C>P	GO:0031327~negative regulation of cellular biosynthetic process	12	0.0159785	FBGN0011676, FBGN0034430, FBGN0004795, FBGN0000629, FBGN0001139, FBGN0003068, FBGN0003165, FBGN0000114, FBGN0010313, FBGN0003396, FBGN0032741, FBGN0003028
	C>P	GO:0035222~wing disc pattern formation	7	0.0162768	FBGN0039380, FBGN0014037, FBGN0003975, FBGN0003396, FBGN0000099, FBGN0000497, FBGN0003118
	C>P	GO:0000122~negative regulation of transcription from RNA polymerase II promoter	7	0.0162768	FBGN0034430, FBGN0004795, FBGN0001139, FBGN0003068, FBGN0003396, FBGN0032741, FBGN0003028
	C>P	GO:0007267~cell-cell signaling	13	0.0164474	FBGN0013334, FBGN0000635, FBGN0003984, FBGN0031702, FBGN0033845, FBGN0039911, FBGN0000479, FBGN0039774, FBGN0259246, FBGN0003165, FBGN0250788, FBGN0038659, FBGN0004620
	C>P	GO:0002168~instar larval development	6	0.0172696	FBGN0004101, FBGN0035049, FBGN0004924, FBGN0034728, FBGN0020493, FBGN0030486
	C>P	GO:0045892~negative regulation of transcription, DNA-dependent	10	0.0173912	FBGN0034430, FBGN0004795, FBGN0000629, FBGN0001139, FBGN0003068, FBGN0003165, FBGN0010313, FBGN0003396, FBGN0032741, FBGN0003028
	C>P	GO:0051253~negative regulation of RNA metabolic process	10	0.0217425	FBGN0034430, FBGN0004795, FBGN0000629, FBGN0001139, FBGN0003068, FBGN0003165, FBGN0010313, FBGN0003396, FBGN0032741, FBGN0003028
	C>P	GO:0007450~dorsal/ventral pattern formation, imaginal disc	6	0.0230505	FBGN0039380, FBGN0014037, FBGN0003975, FBGN0003396, FBGN0000099, FBGN0003118
	C>P	GO:0035214~eye-antennal disc development	6	0.0230505	FBGN0004198, FBGN0004569, FBGN0020493, FBGN0005677, FBGN0003118, FBGN0003513
	C>P	GO:0001708~cell fate specification	6	0.0230505	FBGN0003984, FBGN0004101, FBGN0003944, FBGN0004595, FBGN0005677, FBGN0004862
	C>P	GO:0048729~tissue morphogenesis	14	0.023154	FBGN0243512, FBGN0014135, FBGN0004101, FBGN0000497, FBGN0004862, FBGN0013984, FBGN0003944, FBGN0015919, FBGN0000299, FBGN0020493, FBGN0034970, FBGN0004569, FBGN0003396, FBGN0003118
	C>P	GO:0017148~negative regulation of translation (DAVID 6.8)	5	0.0241163	FBGN0260444, FBGN0003165, FBGN0000114, FBGN0052062, FBGN0263144
	C>P	GO:0015674~di-, tri-valent inorganic cation transport	5	0.0233444	FBGN0086693, FBGN0032593, FBGN0011286, FBGN0036414, FBGN0001991
	C>P	GO:0016358~dendrite development	9	0.0251339	FBGN0016047, FBGN0086680, FBGN0004198, FBGN0000629, FBGN0001139, FBGN0004880, FBGN0003165, FBGN0030800, FBGN0004595
	C>P	GO:0048813~dendrite morphogenesis	9	0.0251339	FBGN0016047, FBGN0086680, FBGN0004198, FBGN0000629, FBGN0001139, FBGN0004880, FBGN0003165, FBGN0030800, FBGN0004595
	C>P	GO:0051172~negative regulation of nitrogen compound metabolic process	11	0.0251694	FBGN0011676, FBGN0034430, FBGN0004795, FBGN0000629, FBGN0001139, FBGN0003068, FBGN0003165, FBGN0010313, FBGN0003396, FBGN0032741, FBGN0003028
	C>P	GO:0045934~negative regulation of nucleobase, nucleoside, nucleotide and nucleic acid metabolic process	11	0.0251694	FBGN0011676, FBGN0034430, FBGN0004795, FBGN0000629, FBGN0001139, FBGN0003068, FBGN0003165, FBGN0010313, FBGN0003396, FBGN0032741, FBGN0003028
	C>P	GO:0008277~regulation of G-protein coupled receptor protein signaling pathway	4	0.0252608	FBGN0027057, FBGN0002938, FBGN0085390, FBGN0028743
	C>P	GO:0007242~intracellular signaling cascade	16	0.033283	FBGN0051140, FBGN0243512, FBGN0259680, FBGN0031762, FBGN0051118, FBGN0024944, FBGN0036368, FBGN0004852, FBGN0013983, FBGN0016131, FBGN0000479, FBGN0085390, FBGN0026376, FBGN0259099, FBGN0030486, FBGN0003118
	C>P	GO:0045165~cell fate commitment	13	0.0376457	FBGN0086680, FBGN0004101, FBGN0003165, FBGN0000147, FBGN0004595, FBGN0004862, FBGN0004198, FBGN0003984, FBGN0001235, FBGN0003944, FBGN0000099, FBGN0003118, FBGN0005677
	C>P	GO:0016481~negative regulation of transcription	10	0.0376612	FBGN0034430, FBGN0004795, FBGN0000629, FBGN0001139, FBGN0003068, FBGN0003165, FBGN0010313, FBGN0003396, FBGN0032741, FBGN0003028
	C>P	GO:0007268~synaptic transmission	11	0.0410275	FBGN0013334, FBGN0000635, FBGN0031702, FBGN0039911, FBGN0000479, FBGN0039774, FBGN0259246, FBGN0003165, FBGN0250788, FBGN0038659, FBGN0004620
	C>P	GO:0048592~eye morphogenesis	12	0.0418147	FBGN0243512, FBGN0000635, FBGN0000464, FBGN0001235, FBGN0015919, FBGN0003975, FBGN0004569, FBGN0004595, FBGN0003396, FBGN0000497, FBGN0005677, FBGN0003118
	C>P	GO:0030534~adult behavior	7	0.0419495	FBGN0000635, FBGN0086693, FBGN0003068, FBGN0000479, FBGN0259246, FBGN0011260, FBGN0003028
	C>P	GO:0060541~respiratory system development	10	0.0431097	FBGN0014135, FBGN0086680, FBGN0000635, FBGN0004198, FBGN0016131, FBGN0004101, FBGN0003944, FBGN0035049, FBGN0030805, FBGN0003118
	C>P	GO:0007424~open tracheal system development	10	0.0431097	FBGN0014135, FBGN0086680, FBGN0000635, FBGN0004198, FBGN0016131, FBGN0004101, FBGN0003944, FBGN0035049, FBGN0030805, FBGN0003118
	C>P	GO:0006357~regulation of transcription from RNA polymerase II promoter	12	0.0451012	FBGN0034430, FBGN0001235, FBGN0004795, FBGN0015919, FBGN0003944, FBGN0001139, FBGN0003068, FBGN0004896, FBGN0003396, FBGN0032741, FBGN0003028, FBGN0004862
	C>P	GO:0032504~multicellular organism reproduction	23	0.0478958	FBGN0243512, FBGN0004606, FBGN0024944, FBGN0005659, FBGN0003429, FBGN0003165, FBGN0020386, FBGN0000114, FBGN0027057, FBGN0004198, FBGN0013984, FBGN0003984, FBGN0034430, FBGN0004795, FBGN0000464, FBGN0003068, FBGN0000479, FBGN0004924, FBGN0004512, FBGN0004569, FBGN0003028, FBGN0003118, FBGN0005677
	C>P	GO:0048609~reproductive process in a multicellular organism	23	0.0478958	FBGN0243512, FBGN0004606, FBGN0024944, FBGN0005659, FBGN0003429, FBGN0003165, FBGN0020386, FBGN0000114, FBGN0027057, FBGN0004198, FBGN0013984, FBGN0003984, FBGN0034430, FBGN0004795, FBGN0000464, FBGN0003068, FBGN0000479, FBGN0004924, FBGN0004512, FBGN0004569, FBGN0003028, FBGN0003118, FBGN0005677
	C>P	GO:0010605~negative regulation of macromolecule metabolic process	13	0.0483443	FBGN0011676, FBGN0000629, FBGN0001139, FBGN0003165, FBGN0000114, FBGN0010313, FBGN0039260, FBGN0004795, FBGN0034430, FBGN0003068, FBGN0003396, FBGN0032741, FBGN0003028
	C>P	GO:0044057~regulation of system process	4	0.0497864	FBGN0259246, FBGN0004244, FBGN0003165, FBGN0250788
	C>P	GO:0007480~imaginal disc-derived leg morphogenesis	4	0.0497864	FBGN0001235, FBGN0003944, FBGN0003975, FBGN0000497
	C>P	GO:0035127~post-embryonic limb morphogenesis	4	0.0497864	FBGN0001235, FBGN0003944, FBGN0003975, FBGN0000497
	Upregulated bioprocesses (GO-terms) in healthy bees under poor diet feeding (carbohydrates-only) compared to pollen (C>P) and BeePro (C>B)
