# Supplementary material for: Transcriptional response of honey bee (Apis mellifera) to differential nutritional status and Nosema infection
Source: BMC Genomics. 2018 Aug 22;19:628. doi: 10.1186/s12864-018-5007-0 (PMC6106827; doi:10.1186/s12864-018-5007-0)
Supplement: Supplementary file 4 — Table S4. Bioprocesses and pathways upregulated in Nosema-infected bees under rich diet. Upregulated bioprocesses (GO-terms) and Kegg pathways in Nosema-infected bees under pollen (PN > CN), Bee-Pro (BN > CN) and MegaBee (MN > CN) feeding compared to carbohydrates-only diet. (XLSX 36 kb) [file 12864_2018_5007_MOESM4_ESM.xlsx]

## Sheet: Rich diets_Nosema>C_Nosema
	Table S4 Bioprocesses and Kegg pathways upregulated under pollen, BeePro or MegaBee feeding instead of carbohydrates-only in Nosema-infected bees
	Comparison	Bioprocess/pathway	# genes	p-value	Genes (Drosophila orthologs)
	PN>CN	GO:0055114~oxidation reduction	9	0.000239317	FBGN0032614, FBGN0038922, FBGN0051075, FBGN0025454, FBGN0012036, FBGN0030594, FBGN0000261, FBGN0033465, FBGN0036262
	PN>CN	dme00053:Ascorbate and aldarate metabolism	3	0.000740652	FBGN0051075, FBGN0012036, FBGN0036262
	PN>CN	dme00380:Tryptophan metabolism (DAVID 6.8)	3	0.00518908	FBGN0051075, FBGN0012036, FBGN0000261
	PN>CN	dme01130:Biosynthesis of antibiotics (DAVID 6.8)	5	0.0136912	FBGN0038922, FBGN0051075, FBGN0012036, FBGN0014427, FBGN0000261
	PN>CN	dme00340:Histidine metabolism (DAVID 6.8)	2	0.0427696	FBGN0051075, FBGN0012036
	BN>CN	GO:0006811~ion transport	2	0.048487	FBGN0037239, FBGN0016041
	MN>CN	GO:0048477~oogenesis (DAVID 6.8)	6	0.00768453	FBGN0032475, FBGN0261279, FBGN0015805, FBGN0005596, FBGN0261397, FBGN0000182
	MN>CN	GO:0006342~chromatin silencing (DAVID 6.8)	3	0.0274245	FBGN0032475, FBGN0051151, FBGN0015805
	MN>CN	dme01100:Metabolic pathways (DAVID 6.8)	6	0.0423478	FBGN0014417, FBGN0029975, FBGN0034390, FBGN0016013, FBGN0030558, FBGN0032076
	MN>CN	dme00350:Tyrosine metabolism (DAVID 6.8)	2	0.0457636	FBGN0016013, FBGN0030558
	MN>CN	GO:0009072~aromatic amino acid family metabolic process (DAVID 6.8)	2	0.0472585	FBGN0016013, FBGN0030558
	Upregulated bioprocesses (GO-terms) and Kegg pathways in Nosema-infected bees under pollen (PN>CN), BeePro (BN>CN) and MegaBee (MN>CN) feeding compared to carbohydrates-only diet
