# Supplementary material for: Transcriptional response of honey bee (Apis mellifera) to differential nutritional status and Nosema infection
Source: BMC Genomics. 2018 Aug 22;19:628. doi: 10.1186/s12864-018-5007-0 (PMC6106827; doi:10.1186/s12864-018-5007-0)
Supplement: Supplementary file 5 — Table S5. Bioprocesses and pathways upregulated in Nosema-infected bees under poor diet. Upregulated bioprocesses (GO-terms) and Kegg pathways in Nosema-infected bees under poor diet feeding (carbohydrates-only) compared to pollen (C > P), Bee-Pro (C > B) and MegaBee (CN > MN). (XLSX 92 kb) [file 12864_2018_5007_MOESM5_ESM.xlsx]

## Sheet: C_Nosema>Rich diets_Nosema
	Table S5 Bioprocesses and Kegg pathways upregulated under carbohydrates-only instead of pollen, BeePro, or MegaBee feeding in Nosema-infected bees
	Comparison	Bioprocess/pathway	# genes	p-value	Genes (Drosophila orthologs)
	CN>BN	GO:0008362~chitin-based embryonic cuticle biosynthetic process	3	0.011719	FBGN0001321, FBGN0010434, FBGN0000449
	CN>BN	GO:0009063~cellular amino acid catabolic process	3	0.0437498	FBGN0001208, FBGN0001321, FBGN0034797
	CN>BN	GO:0040003~chitin-based cuticle development	3	0.0466359	FBGN0001321, FBGN0010434, FBGN0000449
	CN>BN	GO:0046219~indolalkylamine biosynthetic process	2	0.0471185	FBGN0001208, FBGN0035187
	CN>BN	GO:0042435~indole derivative biosynthetic process	2	0.0471185	FBGN0001208, FBGN0035187
	CN>BN	GO:0042427~serotonin biosynthetic process	2	0.0471185	FBGN0001208, FBGN0035187
	CN>BN	GO:0009310~amine catabolic process	3	0.0526109	FBGN0001208, FBGN0001321, FBGN0034797
	CN>BN	GO:0055114~oxidation reduction	10	0.0580289	FBGN0051028, FBGN0001208, FBGN0035187, FBGN0001321, FBGN0038425, FBGN0031068, FBGN0030593, FBGN0027597, FBGN0085428, FBGN0000449
	CN>BN	GO:0035082~axoneme assembly	2	0.0585531	FBGN0004380, FBGN0031853
	CN>BN	GO:0042428~serotonin metabolic process	2	0.0585531	FBGN0001208, FBGN0035187
	CN>BN	GO:0055114~oxidation-reduction process	10	0.00302028	FBGN0051028, FBGN0001208, FBGN0035187, FBGN0034797, FBGN0031068, FBGN0030593, FBGN0027597, FBGN0085428, FBGN0000449, FBGN0031042
	CN>BN	GO:0008362~chitin-based embryonic cuticle biosynthetic process	3	0.019178	FBGN0001321, FBGN0010434, FBGN0000449
	CN>BN	GO:0042427~serotonin biosynthetic process	2	0.0214218	FBGN0001208, FBGN0035187
	CN>MN	GO:0016226~iron-sulfur cluster assembly	3	0.0299557	FBGN0039205, FBGN0052857, FBGN0263606
	CN>MN	GO:0006412~translation	8	0.0489325	FBGN0034361, FBGN0040907, FBGN0034743, FBGN0037852, FBGN0038678, FBGN0061361, FBGN0030786, FBGN0040007
	CN>PN	GO:0000077~DNA damage checkpoint (DAVID 6.8)	6	0.00374384	FBGN0261278, FBGN0026778, FBGN0031094, FBGN0038118, FBGN0011474, FBGN0025807
	CN>PN	dme03040:Spliceosome (DAVID 6.8)	21	0.00349454	FBGN0266599, FBGN0261791, FBGN0028382, FBGN0028554, FBGN0035692, FBGN0261119, FBGN0005411, FBGN0035271, FBGN0034564, FBGN0039732, FBGN0265574, FBGN0032240, FBGN0266917, FBGN0033089, FBGN0027784, FBGN0262601, FBGN0024998, FBGN0036314, FBGN0036104, FBGN0033556, FBGN0037550
	CN>PN	GO:0043933~macromolecular complex subunit organization	38	0.00395358	FBGN0038565, FBGN0001197, FBGN0020440, FBGN0033845, FBGN0024909, FBGN0023081, FBGN0031456, FBGN0036850, FBGN0034707, FBGN0032194, FBGN0035113, FBGN0034722, FBGN0030479, FBGN0027378, FBGN0010280, FBGN0031450, FBGN0043002, FBGN0010287, FBGN0029117, FBGN0000541, FBGN0010356, FBGN0036641, FBGN0028554, FBGN0005411, FBGN0035851, FBGN0001108, FBGN0039923, FBGN0016685, FBGN0013984, FBGN0037981, FBGN00390…
	CN>PN	GO:0006259~DNA metabolic process	29	0.00862393	FBGN0001197, FBGN0030871, FBGN0032907, FBGN0022772, FBGN0034430, FBGN0032244, FBGN0037338, FBGN0000477, FBGN0027864, FBGN0023509, FBGN0259113, FBGN0027378, FBGN0015376, FBGN0015270, FBGN0004087, FBGN0043002, FBGN0027375, FBGN0025807, FBGN0025808, FBGN0003227, FBGN0002905, FBGN0003502, FBGN0026778, FBGN0045035, FBGN0005696, FBGN0033549, FBGN0037554, FBGN0037911, FBGN0031309
	CN>PN	GO:0016311~dephosphorylation	18	0.00869006	FBGN0034691, FBGN0031799, FBGN0250874, FBGN0027506, FBGN0031194, FBGN0037167, FBGN0039111, FBGN0036273, FBGN0031952, FBGN0031044, FBGN0028341, FBGN0023508, FBGN0259178, FBGN0037341, FBGN0030582, FBGN0035425, FBGN0016078, FBGN0003892
	CN>PN	GO:0008380~RNA splicing	20	0.0089931	FBGN0035838, FBGN0051812, FBGN0036641, FBGN0028554, FBGN0035692, FBGN0005411, FBGN0035271, FBGN0003449, FBGN0034564, FBGN0053260, FBGN0036850, FBGN0033089, FBGN0027784, FBGN0082831, FBGN0032194, FBGN0003977, FBGN0036314, FBGN0030479, FBGN0028402, FBGN0033556
	CN>PN	GO:0032543~mitochondrial translation (DAVID 6.8)	17	0.00992296	FBGN0003714, FBGN0035272, FBGN0038678, FBGN0035374, FBGN0037526, FBGN0031651, FBGN0030572, FBGN0044510, FBGN0036853, FBGN0037529, FBGN0026261, FBGN0028648, FBGN0038923, FBGN0033907, FBGN0030786, FBGN0037892, FBGN0053002
	CN>PN	GO:0042308~negative regulation of protein import into nucleus	4	0.0107494	FBGN0000352, FBGN0005355, FBGN0041582, FBGN0000250
	CN>PN	GO:0033205~cytokinesis during cell cycle	7	0.0125193	FBGN0015926, FBGN0011692, FBGN0003510, FBGN0013718, FBGN0015625, FBGN0261385, FBGN0036341
	CN>PN	GO:0033554~cellular response to stress	24	0.015212	FBGN0261278, FBGN0001197, FBGN0031464, FBGN0004577, FBGN0039532, FBGN0011474, FBGN0002905, FBGN0032907, FBGN0003502, FBGN0026778, FBGN0037338, FBGN0045035, FBGN0027864, FBGN0027378, FBGN0259113, FBGN0043364, FBGN0037554, FBGN0043002, FBGN0027375, FBGN0025807, FBGN0037911, FBGN0024326, FBGN0025808, FBGN0031309
	CN>PN	GO:0006396~RNA processing	39	0.015286	FBGN0086451, FBGN0035692, FBGN0053260, FBGN0036850, FBGN0029857, FBGN0027784, FBGN0038953, FBGN0032194, FBGN0003977, FBGN0030479, FBGN0036314, FBGN0033556, FBGN0032701, FBGN0037371, FBGN0020305, FBGN0035838, FBGN0034879, FBGN0051812, FBGN0036641, FBGN0039189, FBGN0028554, FBGN0005411, FBGN0035271, FBGN0034564, FBGN0003449, FBGN0035831, FBGN0032054, FBGN0033089, FBGN0082831, FBGN0038934, FBGN00390…
	CN>PN	GO:0006281~DNA repair (DAVID 6.8)	17	0.0174652	FBGN0266282, FBGN0263831, FBGN0001197, FBGN0002905, FBGN0032907, FBGN0026778, FBGN0040283, FBGN0037338, FBGN0027864, FBGN0027378, FBGN0040075, FBGN0033549, FBGN0033354, FBGN0037911, FBGN0025807, FBGN0037578, FBGN0025808
	CN>PN	GO:0006974~response to DNA damage stimulus	18	0.0169393	FBGN0261278, FBGN0001197, FBGN0011474, FBGN0002905, FBGN0032907, FBGN0026778, FBGN0037338, FBGN0045035, FBGN0027864, FBGN0027378, FBGN0259113, FBGN0037554, FBGN0043002, FBGN0027375, FBGN0025807, FBGN0037911, FBGN0025808, FBGN0031309
	CN>PN	GO:0046823~negative regulation of nucleocytoplasmic transport	4	0.0197778	FBGN0000352, FBGN0005355, FBGN0041582, FBGN0000250
	CN>PN	GO:0051224~negative regulation of protein transport	4	0.0197778	FBGN0000352, FBGN0005355, FBGN0041582, FBGN0000250
	CN>PN	GO:0032387~negative regulation of intracellular transport	4	0.0197778	FBGN0000352, FBGN0005355, FBGN0041582, FBGN0000250
	CN>PN	GO:0000912~formation of actomyosin apparatus involved in cytokinesis	5	0.0242978	FBGN0015926, FBGN0011692, FBGN0003510, FBGN0013718, FBGN0261385
	CN>PN	GO:0000915~cytokinesis, contractile ring formation	5	0.0242978	FBGN0015926, FBGN0011692, FBGN0003510, FBGN0013718, FBGN0261385
	CN>PN	GO:0051051~negative regulation of transport	4	0.0318572	FBGN0000352, FBGN0005355, FBGN0041582, FBGN0000250
	CN>PN	GO:0042306~regulation of protein import into nucleus	7	0.0389754	FBGN0011692, FBGN0000352, FBGN0005355, FBGN0041582, FBGN0261385, FBGN0000250, FBGN0003892
	CN>PN	GO:0000245~spliceosome assembly	5	0.0442082	FBGN0036850, FBGN0036641, FBGN0030479, FBGN0028554, FBGN0005411
	CN>PN	GO:0032012~regulation of ARF protein signal transduction	5	0.0442082	FBGN0033539, FBGN0039056, FBGN0086779, FBGN0050372, FBGN0028538
	CN>PN	GO:0033157~regulation of intracellular protein transport	7	0.0467583	FBGN0011692, FBGN0000352, FBGN0005355, FBGN0041582, FBGN0261385, FBGN0000250, FBGN0003892
	CN>PN	GO:0007067~mitosis	17	0.0480803	FBGN0250874, FBGN0026432, FBGN0024188, FBGN0035627, FBGN0026430, FBGN0011474, FBGN0021760, FBGN0003165, FBGN0261385, FBGN0036341, FBGN0003268, FBGN0015925, FBGN0026181, FBGN0052831, FBGN0015625, FBGN0004107, FBGN0015270
	Upregulated bioprocesses (GO-terms) and Kegg pathways in Nosema-infected bees under poor diet feeding (carbohydrates-only) compared to pollen (C>P), BeePro (C>B) and MegaBee (CN>MN)
							Fold Enrichment	Bonferroni	Benjamini	FDR
							10.8489	0.999985	0.999985	34.2113
							2.37784	1	0.999897	49.8788
