# Supplementary material for: Transcriptional response of honey bee (Apis mellifera) to differential nutritional status and Nosema infection
Source: BMC Genomics. 2018 Aug 22;19:628. doi: 10.1186/s12864-018-5007-0 (PMC6106827; doi:10.1186/s12864-018-5007-0)
Supplement: Supplementary file 6 — Table S6. Bioprocesses upregulated under rich diet overlapping with the study by Ament et al. (2011). In the present study, upregulation in healthy bees under Bee-Pro (B > C), MegaBee (M > C) and pollen (P > C) feeding is represented compared to carbohydrates-only diet; respectively, BN > CN, MN > CN and PN > CN represent the same diets comparisons in Nosema-infected bees. Overlapping bioprocesses with the study by Ament et al. (2011) are listed; upregulated treatments in the latter study are nurse vs. forager (N > F), rich diet vs. poor (R > Pr), vitellogenin wild type vs. vitellogenin RNAi (Vg > Vg(−)), and queen mandibular pheromone treatment (QMP) vs. control (Q > Ct). All listed bioprocesses are upregulated in this study (+); bioprocesses that are expressed in the opposite direction in Ament et al. are indicated with the sign minus (−). (XLSX 10 kb) [file 12864_2018_5007_MOESM6_ESM.xlsx]

## Sheet: Sheet2
	Table 6 Bioprocesses upregulated under rich diet feeding overlapping with the study by Ament et al. (2011)
	Bioprocess	B>C	M>C	P>C	R>Pr	MN>CN	BN>CN	N>F	Vg>Vg(-)	Q>Ct
	GO:0006163~purine nucleotide metabolic process			+	+
	GO:0006164~purine nucleotide biosynthetic process			+	+
	GO:0009165~nucleotide biosynthetic process			+	+
	GO:0044271~nitrogen compound biosynthetic process			+	+
	GO:0009152~purine ribonucleotide biosynthetic process			+	+
	GO:0009260~ribonucleotide biosynthetic process			+	+
	GO:0009150~purine ribonucleotide metabolic process			+	+
	GO:0009259~ribonucleotide metabolic process			+	+
	GO:0006732~coenzyme metabolic process			+	+
	GO:0051186~cofactor metabolic process			+	+				+
	GO:0009064~glutamine family amino acid metabolic process		+	+	+				+	-
	GO:0006508~proteolysis			+					-	+
	GO:0008610~lipid biosynthetic process	+							+
	GO:0006631~fatty acid metabolic process	+			+			+
	GO:0009309~amine biosynthetic process		+		+					-
	GO:0008652~(cellular) amino acid biosynthetic process		+		+					-
	GO:0007010~cytoskeleton organization and biogenesis		+		-
	GO:0048477~oogenesis				-	+
	GO:0006811~ion transport				+		+	-
	In the present study, upregulation in healthy bees under BeePro (B>C), MegaBee (M>C) and pollen (P>C) feeding is represented compared to carbohydrates-only diet; respectively, BN>CN, MN>CN and PN>CN represent the same diets comparisons in Nosema-infected bees. Overlapping bioprocesses with the study by Ament et al. (2011) are listed; upregulated treatments in the latter study are nurse vs. forage…
