# Supplementary material for: Transcriptional response of honey bee (Apis mellifera) to differential nutritional status and Nosema infection
Source: BMC Genomics. 2018 Aug 22;19:628. doi: 10.1186/s12864-018-5007-0 (PMC6106827; doi:10.1186/s12864-018-5007-0)
Supplement: Supplementary file 7 — Table S7. Bioprocesses upregulated under poor diet, overlapping with the study by Ament et al. (2011). Upregulation in healthy bees (no-nosema) under carbohydrates-only feeding is represented compared to pollen (C > P), and in presence of Nosema compared to MegaBee (MN > CN) and pollen (PN > CN). Overlapping bioprocesses with the study by Ament et al. (2011) are listed; upregulated treatments in the latter study are forager vs. nurse vs. (F > N), poor diet vs. rich (Pr > R), vitellogenin RNAi vs. vitellogenin wild type (Vg(−) > Vg). All listed bioprocesses are upregulated in this study (+); the non-concordant bioprocesses in direction of regulation in Ament et al. are indicated by the sign minus (−). (XLSX 11 kb) [file 12864_2018_5007_MOESM7_ESM.xlsx]

## Sheet: Sheet1
	Table 7 Bioprocesses upregulated under poor diet feeding overlapping with the study by Ament et al. (2011)
	Bioprocess	CN>MN	CN>PN	C>P	Pr>R	F>N	Vg(-)>Vg
	GO:0006259~DNA metabolic process		+		+
	GO:0006396~RNA processing		+		+
	GO:0065003~macromolecular complex assembly		+				+
	GO:0032774~RNA biosynthetic process		+		+
	GO:0006351~transcription, DNA-dependent		+		+
	GO:0006412~translation	+				-	+
	GO:0007267~cell-cell signaling			+	+
	8 GO:0007389~pattern specification process			+	+		+
	GO:0002165~instar larval or pupal development			+	+	+
	GO:0035220~wing disc development			+	+	+
	GO:0009791~post-embryonic development			+	+	+
	GO:0007552~metamorphosis			+	+	+
	GO:0007476~imaginal disc-derived wing morphogenesis			+	+	+
	GO:0007472~wing disc morphogenesis			+	+	+
	GO:0045165~cell fate commitment			+	+	+
	GO:0048592~eye morphogenesis			+	+	+	+
	GO:0007610~behavior			+	+	+
	GO:0030534~adult behavior			+			-
	GO:0006928~cell motility			+	+	+
	GO:0000902~cell morphogenesis			+	+	+
	GO:0032989~cellular structure morphogenesis			+	+	+
	GO:0007444~imaginal disc development			+	+	+
	GO:0007560~imaginal disc morphogenesis			+	+	+
	GO:0035114~imaginal disc-derived appendage morphogenesis			+	+	+
	GO:0035107~appendage morphogenesis			+	+	+
	GO:0048737~imaginal disc-derived appendage development			+	+	+
	GO:0048736~appendage development			+	+	+
	GO:0003002~regionalization			+	+
	GO:0006357~regulation of transcription from RNA polymerase II promoter			+	+
	GO:0006468~protein amino acid phosphorylation			+	+
	GO:0050877~neurological system process			+	+
	GO:0007267~cell-cell signaling			+	+
	GO:0019226~transmission of nerve impulse			+	+
	GO:0007165~signal transduction			+	+
	GO:0035556~intracellular signal transduction (GO:0007242)			+	+
	GO:0040008~regulation of growth			+	+
	GO:0007165~signal transduction			+	+
	GO:0045449~regulation of transcription			+	+
	GO:0006355~regulation of transcription, DNA-dependent			+	+
	GO:0051252~regulation of RNA metabolic process			+	+
	GO:0006350~transcription			+	+
	GO:0048666~neuron development			+	+
	GO:0030030~cell projection organization and biogenesis			+	+
	GO:0000904~cellular morphogenesis during differentiation			+	+
	GO:0048812~neurite morphogenesis			+	+
	GO:0048667~neuron morphogenesis during differentiation			+	+
	GO:0031175~neurite development			+	+
	GO:0030182~neuron differentiation			+	+
	GO:0048858~cell projection morphogenesis			+	+
	GO:0032990~cell part morphogenesis			+	+
	GO:0007411~axon guidance			+	+
	GO:0007409~axonogenesis			+	+
	Upregulation in healthy bees (no-nosema) under carbohydrates-only feeding is represented compared to pollen (C>P), and in presence of Nosema compared to MegaBee (MN>CN) and pollen (PN>CN). Overlapping bioprocesses with the study by Ament et al. (2011) are listed; upregulated treatments in the latter study are forager vs. nurse vs. (F>N), poor diet vs. rich (Pr>R), vitellogenin RNAi vs. vitellogen…
