# Supplementary material for: Transcriptional response of honey bee (Apis mellifera) to differential nutritional status and Nosema infection
Source: BMC Genomics. 2018 Aug 22;19:628. doi: 10.1186/s12864-018-5007-0 (PMC6106827; doi:10.1186/s12864-018-5007-0)
Supplement: Supplementary file 8 — Table S8. a) Gene overlap of pollen and Bee-Pro feeding (P vs. C/ B vs. C), pollen and MegaBee feeding (P vs. C/ M vs. C) and Bee-Pro and MegaBee feeding (B vs. C/ M vs. C) in healthy bees. b) Respectively, P vs. C, B vs. C and M vs. C are healthy bees fed pollen (P), Bee-Pro (B) and MegaBee (B) compared to carbohydrates only (C); respectively, PN vs. CN, BN vs. CN and MN vs. CN are the same diet treatments in Nosema-infected. c) Gene overlaps of PN vs. CN/ BN vs. CN, PN vs. CN/ MN vs. CN and BN vs. CN/ MN vs. CN are, respectively, the same diet comparisons in presence of Nosema. RF is the representation factor indicating fold enrichment for the overlap, and p-value is the overlap statistical likelihood based on a hypergeometric distribution. (XLSX 10 kb) [file 12864_2018_5007_MOESM8_ESM.xlsx]

## Sheet: Sheet1
Table S8 Significance of overlap
Effect	Comparison	Overlap	RF	p-value
a) Between rich diet no Nosema	P vs. C / B vs C	64	5.5	p < 4.388e-30
	P vs. C/ M vs C	56	4.6	p < 2.614e-22
	B vs. C/ M vs C	61	11.1	p < 1.064e-46
b) within rich diets no Nosema/ Nosema	P vs. C / PN vs. CN	131	2.1	p < 3.459e-16
	B vs. C/ BN vs. CN	11	2.5	p < 0.005
	M vs. C/ MN vs. CN	21	3.4	p < 1.323e-06
c) Between rich diet with Nosema	PN vs. CN / BN vs. CN	117	4.9	p < 2.813e-54
	PN vs. CN / MN vs. CN	90	2.8	p < 5.149e-20
	BN vs. CN / MN vs. CN	44	8.8	p < 3.589e-29
a Gene overlap of pollen and BeePro feeding (P vs. C/ B vs. C), pollen and MegaBee feeding (P vs. C/ M vs. C) and Bee-Pro and MegaBee feeding (B vs. C/ M vs. C) in healthy bees
b Respectively, P vs. C, B vs. C and M vs. C are healthy bees fed pollen (P), Bee-Pro (B) and MegaBee (B) compared to carbohydrates only (C); respectively, PN vs. CN, BN vs. CN and MN vs. CN are the same diet treatments in Nosema-infected.
c Gene overlaps of PN vs. CN/ BN vs. CN, PN vs. CN/ MN vs. CN and BN vs. CN/ MN vs. CN are, respectively, the same diet comparisons in presence of Nosema. RF is the representation factor indicating fold enrichment for the overlap, and p-value is the overlap statistical likelihood based on a hypergeometric distribution
