# Supplementary material for: Transcriptional response of honey bee (Apis mellifera) to differential nutritional status and Nosema infection
Source: BMC Genomics. 2018 Aug 22;19:628. doi: 10.1186/s12864-018-5007-0 (PMC6106827; doi:10.1186/s12864-018-5007-0)
Supplement: Supplementary file 9 — Table S9. Upregulated bioprocesses resulting from different overlaps of poor diet comparisons. Upregulated bioprocesses, in healthy bees, generated by carbohydrates-only feeding in the overlaps of pollen and Bee-Pro (C > P/ C > B), Bee-Pro and MegaBee (C > B/ C > M), and the triple overlap of pollen, Bee-Pro and MegaBee (C > P/ C > B/ C > M) are listed; also listed are the same comparisons in presence of Nosema, respectively, CN > PN/ CN > BN, CN > BN/ CN > MN and CN > PN/ CN > BN/ CN > MN; the comparison CN > PN/ CN > MN indicates overlap of upregulation by poor diet when compared to pollen and MegaBee in infected bees. The upregulated bioprocesses generated by carbohydrates-only when compared to pollen in healthy and Nosema-infected bees (C > P/ CN > PN) are also indicated. (XLSX 12 kb) [file 12864_2018_5007_MOESM9_ESM.xlsx]

## Sheet: Sheet1
	Table S9 Upregulated bioprocesses resulting from different overlaps of poor diet comparisons
	Overlap	Bioprocess	# genes	%	p-value	Genes (Drosophila orthologs)
	C>P/ C>B	GO:0006355~regulation of transcription, DNA-templated	6	19.3548	0.00312964	FBGN0260444, FBGN0016076, FBGN0004896, FBGN0037466, FBGN0001170, FBGN0004862
		GO:0007275~multicellular organism development	4	12.9032	0.0059386	FBGN0011286, FBGN0016076, FBGN0004896, FBGN0001170
		GO:0006816~calcium ion transport	2	6.45161	0.0885228	FBGN0011286, FBGN0004620
	C>B/ C>M	GO:0006355~regulation of transcription, DNA-templated	3	15.7895	0.0793753	FBGN0037466, FBGN0001170, FBGN0004862
	C>P/ C>B/ C>M	GO:0006355~regulation of transcription, DNA-templated	3	27.2727	0.0475544	FBGN0037466, FBGN0001170, FBGN0004862
		GO:0055114~oxidation-reduction process	6	12.766	0.0197644
	CN>PN/ CN>BN	GO:0007186~G-protein coupled receptor signaling pathway	4	8.51064	0.0199702
		GO:0032502~developmental process	2	4.25532	0.0651393
	CN>PN/ CN>MN	dme00600:Sphingolipid metabolism	2	4.65116	0.0547214	FBGN0037341, FBGN0045064
		GO:0051225~spindle assembly	2	4.65116	0.0976865	FBGN0261278, FBGN0260942
	CN>BN/ CN>MN	GO:0048149~behavioral response to ethanol	2	13.3333	0.0613642	FBGN0025631, FBGN0036278
	CN>PN/ CN>BN/ CN>MN	GO:0048149~behavioral response to ethanol	2	33.3333	0.0283629	FBGN0025631, FBGN0036278
		GO:0007186~G-protein coupled receptor signaling pathway	2	33.3333	0.072402	FBGN0025631, FBGN0036278
		GO:0007623~circadian rhythm	5	6.84932	0.000117282	FBGN0013984, FBGN0003068, FBGN0016076, FBGN0035023, FBGN0003429
	C>P/ CN>PN	GO:0000122~negative regulation of transcription from RNA polymerase II promoter	7	9.58904	0.000253125	FBGN0004606, FBGN0034430, FBGN0024944, FBGN0003068, FBGN0004880, FBGN0004595, FBGN0032741
		GO:0006355~regulation of transcription, DNA-templated	9	12.3288	0.00283082	FBGN0086680, FBGN0015524, FBGN0003068, FBGN0004880, FBGN0016076, FBGN0261705, FBGN0001170, FBGN0004595, FBGN0032741
		GO:0045475~locomotor rhythm	4	5.47945	0.0037735	FBGN0003068, FBGN0016076, FBGN0035023, FBGN0038693
		GO:0048512~circadian behavior	2	2.73973	0.0255996	FBGN0003068, FBGN0003429
		GO:0050884~neuromuscular process controlling posture	2	2.73973	0.0255996	FBGN0086693, FBGN0032593
		GO:0042745~circadian sleep/wake cycle	2	2.73973	0.0255996	FBGN0003068, FBGN0035023
		GO:1900074~negative regulation of neuromuscular synaptic transmission	2	2.73973	0.050558	FBGN0003429, FBGN0030941
		GO:0048148~behavioral response to cocaine	2	2.73973	0.050558	FBGN0086693, FBGN0003068
		GO:0008045~motor neuron axon guidance	3	4.10959	0.0553627	FBGN0086680, FBGN0033791, FBGN0004606
		GO:0007622~rhythmic behavior	2	2.73973	0.0688656	FBGN0003068, FBGN0016076
		GO:0007417~central nervous system development	3	4.10959	0.0803887	FBGN0004606, FBGN0015524, FBGN0004595
		GO:0007422~peripheral nervous system development	3	4.10959	0.0803887	FBGN0086680, FBGN0040324, FBGN0004595
		GO:0048813~dendrite morphogenesis	4	5.47945	0.0814362	FBGN0086680, FBGN0004880, FBGN0003165, FBGN0004595
		GO:0006979~response to oxidative stress	3	4.10959	0.082292	FBGN0013984, FBGN0024944, FBGN0003068
		GO:0007628~adult walking behavior	2	2.73973	0.0868278	FBGN0086693, FBGN0032593
		GO:0009416~response to light stimulus	2	2.73973	0.0986139	FBGN0032593, FBGN0003068
	Upregulated bioprocesses, in healthy bees, generated by carbohydrates-only feeding in the overlaps of pollen and BeePro (C>P/ C> B), BeePro and MegaBee (C>B/ C>M), and the triple overlap of pollen, BeePro and MegaBee (C>P/ C>B/ C>M) are listed; the same comparisons in presence of Nosema are also listed, respectively, CN>PN/ CN>BN, CN> BN/ CN>MN and CN>PN/ CN>BN/ CN>MN; the comparison CN>PN/ CN>MN…
