# Supplementary material for: Transcriptional response of honey bee (Apis mellifera) to differential nutritional status and Nosema infection
Source: BMC Genomics. 2018 Aug 22;19:628. doi: 10.1186/s12864-018-5007-0 (PMC6106827; doi:10.1186/s12864-018-5007-0)
Supplement: Supplementary file 10 — Table S10. Potential immune/defense genes enriching GO:0043933~macromolecular complex subunit organization. (XLSX 11 kb) [file 12864_2018_5007_MOESM10_ESM.xlsx]

## Sheet: Sheet1
	Table S10 Potential immune/defense genes of GO:0043933~macromolecular complex subunit organization
	Gene	Symbol	Processes	Organism
	Tubulin 1b (CG7794)	Tub1B	Phagosome (kegg)	Drosophila
	Focal adhesion kinase	Fak	Negative regulation of epidermal growth factor receptor signaling pathway;	Drosophila
			Immune system; apoptosis,
			Bacterial invasion of epithelial cells	Mouse
				Human
	Pyrexia	Pyx	Response to heat	Drosophila
	Hepatocyte growth factor regulated tyrosine kinase substrate	Hrs	Positive regulation of Toll signaling pathway; Negative regulation of epidermal growth;	Drosophila
			Disease, phagosome	Drosophila
				Human
	Histone H2A variant	His2Av	Cellular response to DNA damage stimulus	Drosophila
			Cellular Senescence; cellular responses to stress; disease; Oxidative Stress Induced Senescence	Human
			DNA Damage/Telomere Stress Induced Senescence	Human
				Human
	TBP-associated factor 4	Taf4	Disease; HIV infection	Human
	Chromatin accessibility complex 14kD protein	Chrac-14	Unfolded Protein Response (UPR);	Human
			Nucleotide excision repair
	TBP-related factor	Trf	Disease; HIV life cycle; HIV infection;	Human
	Enhancer of bithorax	E(bx)	Negative regulation of JAK-STAT cascade; negative regulation of innate immune response	Drosophila
	TBP-associated factor 5	Taf5	HIV infection; Disease	Human
	DCTN1-p150		Immune system	Rat
	Mediator complex subunit 26	MED26	Phagocytosis	Drosophila
	Nucleoplasmin	Nlp	Disease, HIV Infection, Host Interactions of HIV factors	Human
	FBgn0013984		Immune system, insulin receptor singling	Mouse
	Dicer	Dcr-1	Response to starvation	Drosophila
	Cysteine string protein	Csp	Negative regulation of response to wounding;	Drosophila
				Mouse
			Innate Immune System
	Transcription factor B4	Tfb4	Response to UV	Drosophila
			Disease; HIV interactions	Human
			DNA repair	Rat
